# Supplementary material for: Interactive locomotion: Investigation and modeling of physically-paired humans while walking
Source: PLoS One. 2017 Sep 6;12(9):e0179989. doi: 10.1371/journal.pone.0179989 (PMC5587243; doi:10.1371/journal.pone.0179989)
Supplement: S1 Appendix — (TEX) [file pone.0179989.s001.tex]

% Template for PLoS
% Version 3.4 January 2017
%
% % % % % % % % % % % % % % % % % % % % % %
%
% -- IMPORTANT NOTE
%
% This template contains comments intended 
% to minimize problems and delays during our production 
% process. Please follow the template instructions
% whenever possible.
%
% % % % % % % % % % % % % % % % % % % % % % % 
%
% Once your paper is accepted for publication, 
% PLEASE REMOVE ALL TRACKED CHANGES in this file 
% and leave only the final text of your manuscript. 
% PLOS recommends the use of latexdiff to track changes during review, as this will help to maintain a clean tex file.
% Visit https://www.ctan.org/pkg/latexdiff?lang=en for info or contact us at latex@plos.org.
%
%
% There are no restrictions on package use within the LaTeX files except that 
% no packages listed in the template may be deleted.
%
% Please do not include colors or graphics in the text.
%
% The manuscript LaTeX source should be contained within a single file (do not use \input, \externaldocument, or similar commands).
%
% % % % % % % % % % % % % % % % % % % % % % %
%
% -- FIGURES AND TABLES
%
% Please include tables/figure captions directly after the paragraph where they are first cited in the text.
%
% DO NOT INCLUDE GRAPHICS IN YOUR MANUSCRIPT
% - Figures should be uploaded separately from your manuscript file. 
% - Figures generated using LaTeX should be extracted and removed from the PDF before submission. 
% - Figures containing multiple panels/subfigures must be combined into one image file before submission.
% For figure citations, please use "Fig" instead of "Figure".
% See http://journals.plos.org/plosone/s/figures for PLOS figure guidelines.
%
% Tables should be cell-based and may not contain:
% - spacing/line breaks within cells to alter layout or alignment
% - do not nest tabular environments (no tabular environments within tabular environments)
% - no graphics or colored text (cell background color/shading OK)
% See http://journals.plos.org/plosone/s/tables for table guidelines.
%
% For tables that exceed the width of the text column, use the adjustwidth environment as illustrated in the example table in text below.
%
% % % % % % % % % % % % % % % % % % % % % % % %
%
% -- EQUATIONS, MATH SYMBOLS, SUBSCRIPTS, AND SUPERSCRIPTS
%
% IMPORTANT
% Below are a few tips to help format your equations and other special characters according to our specifications. For more tips to help reduce the possibility of formatting errors during conversion, please see our LaTeX guidelines at http://journals.plos.org/plosone/s/latex
%
% For inline equations, please be sure to include all portions of an equation in the math environment.  For example, x$^2$ is incorrect; this should be formatted as $x^2$ (or $\mathrm{x}^2$ if the romanized font is desired).
%
% Do not include text that is not math in the math environment. For example, CO2 should be written as CO\textsubscript{2} instead of CO$_2$.
%
% Please add line breaks to long display equations when possible in order to fit size of the column. 
%
% For inline equations, please do not include punctuation (commas, etc) within the math environment unless this is part of the equation.
%
% When adding superscript or subscripts outside of brackets/braces, please group using {}.  For example, change "[U(D,E,\gamma)]^2" to "{[U(D,E,\gamma)]}^2". 
%
% Do not use \cal for caligraphic font.  Instead, use \mathcal{}
%
% % % % % % % % % % % % % % % % % % % % % % % % 
%
% Please contact latex@plos.org with any questions.
%
% % % % % % % % % % % % % % % % % % % % % % % %

\documentclass[10pt,letterpaper]{article}
\usepackage[top=0.85in,left=2.75in,footskip=0.75in]{geometry}

% amsmath and amssymb packages, useful for mathematical formulas and symbols
\usepackage{amsmath,amssymb}

% Use adjustwidth environment to exceed column width (see example table in text)
\usepackage{changepage}

% Use Unicode characters when possible
\usepackage[utf8x]{inputenc}

% textcomp package and marvosym package for additional characters
\usepackage{textcomp,marvosym}

% cite package, to clean up citations in the main text. Do not remove.
\usepackage{cite}

% Use nameref to cite supporting information files (see Supporting Information section for more info)
\usepackage{nameref,hyperref}

% line numbers
\usepackage[right]{lineno}

% ligatures disabled
\usepackage{microtype}
\DisableLigatures[f]{encoding = *, family = * }

% color can be used to apply background shading to table cells only
\usepackage[table]{xcolor}

% array package and thick rules for tables
\usepackage{array}
 \usepackage[greek,english]{babel}

% create "+" rule type for thick vertical lines
\newcolumntype{+}{!{\vrule width 2pt}}

% create \thickcline for thick horizontal lines of variable length
\newlength\savedwidth
\newcommand\thickcline[1]{%
  \noalign{\global\savedwidth\arrayrulewidth\global\arrayrulewidth 2pt}%
  \cline{#1}%
  \noalign{\vskip\arrayrulewidth}%
  \noalign{\global\arrayrulewidth\savedwidth}%
}

% \hline command for thick horizontal lines that span the table
\newcommand\hline{\noalign{\global\savedwidth\arrayrulewidth\global\arrayrulewidth 2pt}%
\hline
\noalign{\global\arrayrulewidth\savedwidth}}


% Remove comment for double spacing
%\usepackage{setspace} 
%\doublespacing

% Text layout
\raggedright
\setlength{\parindent}{0.5cm}
\textwidth 5.25in 
\textheight 8.75in

% Bold the 'Figure #' in the caption and separate it from the title/caption with a period
% Captions will be left justified
\usepackage[aboveskip=1pt,labelfont=bf,labelsep=period,justification=raggedright,singlelinecheck=off]{caption}
\renewcommand{\figurename}{Fig}

% Use the PLoS provided BiBTeX style
\bibliographystyle{plos2015}

% Remove brackets from numbering in List of References
\makeatletter
\renewcommand{\@biblabel}[1]{\quad#1.}
\makeatother

% Leave date blank
\date{}

% Header and Footer with logo
\usepackage{lastpage,fancyhdr,graphicx}
\usepackage{epstopdf}
\pagestyle{myheadings}
\pagestyle{fancy}
\fancyhf{}
\setlength{\headheight}{27.023pt}
\rfoot{\thepage/\pageref{LastPage}}
\renewcommand{\footrule}{\hrule height 2pt \vspace{2mm}}
\fancyheadoffset[L]{2.25in}
\fancyfootoffset[L]{2.25in}


%% Include all macros below

\newcommand{\lorem}{{\bf LOREM}}
\newcommand{\ipsum}{{\bf IPSUM}}

%% END MACROS SECTION


\begin{document}
\vspace*{0.2in}

% Title must be 250 characters or less
% Please keep the abstract below 300 words
\section*{S1 Appendix}
\textbf{Real Conditions Score}:

If we consider just one bipedal agent, the Real Condition Score ($S_{R}$)
can be defined starting from two main vectors:

- The Model State (\textbf{MS}) vector, defined as follows:
\begin{center}
$MS=\left(\begin{array}{c}
ApexRelativePosition_{x}\\
ApexVelocity_{x}\\
ApexRelativePosition_{z}
\end{array}\right)$ ,
\par\end{center}

which represents the apex position and velocity reached by the system
at the steady state;

- The Subject State (\textbf{SS}) vector that refers to the same quantities
computed from the experimental data.

If $\epsilon$ is defined as $\left|\mathbf{MS\mathrm{-}SS}\right|$,
we can introduce a weighted vector as follows:

\begin{center}
$\Delta=\left(\begin{array}{c}
min\left(1,\frac{\epsilon(1)}{\omega(1)}\right)\\
min\left(1,\frac{\epsilon(2)}{\omega(2)}\right)\\
min\left(1,\frac{\epsilon(3)}{\omega(3)}\right)
\end{array}\right)$,
\par\end{center}

where \textgreek{w} is a vector containing the desired precision that
we would like to have in the data fitting or, in other terms, the
maximum variation that is allowed between the model and experimental
data.

Given the previous definitions, the final score function for the single
pendulum can be defined as follows:

\begin{center}
$S_{R}=\left(1-\frac{\triangle(1)+\triangle(2)+\triangle(3)}{3}\right)$.
\par\end{center}

Clearly $S_{R}$ lies in the interval $[0,\:1]$. The closer the \textit{$S_{R}$}
is to 1, the better the model fits the experimental data. 

For the paired system, the\textbf{ MS} and \textbf{SS} vectors are
extended to include the positions and velocities of the two agents,
and the above formula for $S_{R}$ is modified accordingly.

\textbf{Synchronization Score}:

The Synchronization score ($S_{S}$) is defined as follows:

\begin{center}
$S_{S}=\left(1-min\left(1,\frac{\left|r^{*}-r\right|}{std(r)}\right)\right)$,
\par\end{center}

where the $r$ and $r^{*}$ represent the ratio of the GCT of Subject
A to that of Subject B computed from the simulation and the experimental
data, respectively. If $r=r^{*}$, then $S_{S}=1$; otherwise, \textit{$S_{S}$}
is smaller than 1.


\end{document}
